# Supplementary material for: A Facile and General Oxidative Hydroxylation of Organoboron Compounds: Citric Acid as an Efficient Catalyst in Water to Access Phenolic and Alcoholic Motifs
Source: Molecules. 2023 Dec 3;28(23):7915. doi: 10.3390/molecules28237915 (PMC10708500; doi:10.3390/molecules28237915)
Supplement: Supplementary file 1 [file molecules-28-07915-s001.zip]

Archive with 1 entries (1 files):
- molecules-2740911-supplementary.pdf
